# Supplementary material for: Differential Impact of Exercises on Quality-of-Life Improvement in Breast Cancer Survivors: A Network Meta-Analysis of Randomized Controlled Trials
Source: Cancers (Basel). 2023 Jun 28;15(13):3380. doi: 10.3390/cancers15133380 (PMC10341084; doi:10.3390/cancers15133380)
Supplement: Supplementary file 1 [file cancers-15-03380-s001.zip]

Archive with 1 entries (1 files):
- cancers-2401033-supplementary.pdf
